# Supplementary material for: Identification of two CiGADs from Caragana intermedia and their transcriptional responses to abiotic stresses and exogenous abscisic acid
Source: PeerJ. 2017 Jun 14;5:e3439. doi: 10.7717/peerj.3439 (PMC5473354; doi:10.7717/peerj.3439)
Supplement: Supplemental Information 1 — Two EST sequences were identified in C. intermedia under salt stress by RNA-seq. [file peerj-05-3439-s005.txt]

CiGAD1
>Unigene5106_ZJJJ  14  649  Glutamate decarboxylase [Medicago truncatula] >gi|355489703|gb|AES70906.1| Glutamate decarboxylase [Medicago truncatula]
TTGTGTTCTCACTACCTTGCCTCCATGGAATTGGACATTGGGGTAACACACTCAGATCTA
ACTCTTGCTGAGTCCTGGTTTGCATCTGATACATCTACTGGGTATCTTGAAGATGCAATC
ACTGGCTGGGATATTTGGTGTAAGCAACACAATTTACCATCCTACTCTCAGGATCAAAAG
AAAAGCCAATATTTGGTTGATCAGGAAGATCTATTTCCAAAATTTTCTTCCACAGCAGCC
CAAATATTCCAAGACCGTCAAAAATTCAGCACTAGGAACCTATCATCATCACAAAATCAT
ACACATGCCAAACGTGATTCTGCTCAGAGGAGTTGTGCATCTAGAGAATCAGATGAAAAT
GATGCTTCAGTTTTAGGGGGTCAATGGAAGAAAATAGCTTATCCATTTGAGTTGGTGAAG
CCTGGAGGAGTTGAAGGGGAAACAACACTGAAAGATATAAACCAGCAGATGCTGATGAAC
CCATCAAAGCCAATTCCACACCCTGTGGGAGATTCTTCTGTGACACATCCATGCATTTCA
ACCCGAGGTTATGGCATTTCAGGAAAAGCAGTGGCAGCCCTTACTAGGATTCACACCCGG
GGTAGAGGCTCCATTACCATTATCAGAACCAGGGGA

CiGAD2
>Unigene5106_ZJJJ  14  649  Glutamate decarboxylase [Medicago truncatula] >gi|355489703|gb|AES70906.1| Glutamate decarboxylase [Medicago truncatula]
TTGTGTTCTCACTACCTTGCCTCCATGGAATTGGACATTGGGGTAACACACTCAGATCTA
ACTCTTGCTGAGTCCTGGTTTGCATCTGATACATCTACTGGGTATCTTGAAGATGCAATC
ACTGGCTGGGATATTTGGTGTAAGCAACACAATTTACCATCCTACTCTCAGGATCAAAAG
AAAAGCCAATATTTGGTTGATCAGGAAGATCTATTTCCAAAATTTTCTTCCACAGCAGCC
CAAATATTCCAAGACCGTCAAAAATTCAGCACTAGGAACCTATCATCATCACAAAATCAT
ACACATGCCAAACGTGATTCTGCTCAGAGGAGTTGTGCATCTAGAGAATCAGATGAAAAT
GATGCTTCAGTTTTAGGGGGTCAATGGAAGAAAATAGCTTATCCATTTGAGTTGGTGAAG
CCTGGAGGAGTTGAAGGGGAAACAACACTGAAAGATATAAACCAGCAGATGCTGATGAAC
CCATCAAAGCCAATTCCACACCCTGTGGGAGATTCTTCTGTGACACATCCATGCATTTCA
ACCCGAGGTTATGGCATTTCAGGAAAAGCAGTGGCAGCCCTTACTAGGATTCACACCCGG
GGTAGAGGCTCCATTACCATTATCAGAACCAGGGGA
