# Supplementary material for: Identification of two CiGADs from Caragana intermedia and their transcriptional responses to abiotic stresses and exogenous abscisic acid
Source: PeerJ. 2017 Jun 14;5:e3439. doi: 10.7717/peerj.3439 (PMC5473354; doi:10.7717/peerj.3439)
Supplement: Supplemental Information 2 — Note: the accession numbers of CiGAD1 and CiGAD2 were KU586714 and KU586715 respectively in GenBank. [file peerj-05-3439-s006.txt]

LOCUS       CiGAD1                  1759 bp    mRNA    linear   PLN 25-JAN-2016
DEFINITION  and Seq1 Definition Line for Seq1.
ACCESSION   CiGAD1
VERSION
KEYWORDS    .
SOURCE      Caragana korshinskii
  ORGANISM  Caragana korshinskii
            Eukaryota; Viridiplantae; Streptophyta; Embryophyta; Tracheophyta;
            Spermatophyta; Magnoliophyta; eudicotyledons; Gunneridae;
            Pentapetalae; rosids; fabids; Fabales; Fabaceae; Papilionoideae;
            Hedysareae; Caragana.
REFERENCE   1  (bases 1 to 1759)
  AUTHORS   Lingyu,Z. and Shengqing,S.
  TITLE     resubmission of grp 5375038
  JOURNAL   Unpublished
REFERENCE   2  (bases 1 to 1759)
  AUTHORS   Lingyu,Z. and Shengqing,S.
  TITLE     Direct Submission
  JOURNAL   Submitted (25-JAN-2016) Research Institute of Forestry, Chinese
            Academy of Forestry, Xiangshan road,Haidian district, Beijing,
            Beijing 100000, China
COMMENT     Bankit Comment: ALT EMAIL:jijing0401@sina.cn.
            Bankit Comment: TOTAL # OF SEQS:2.
            Bankit Comment: TOTAL # OF SETS:1.
            
            ##Assembly-Data-START##
            Assembly Method       :: DNAMAN v. Version 8.0
            Sequencing Technology :: Illumina
            ##Assembly-Data-END##
FEATURES             Location/Qualifiers
     source          1..1759
                     /organism="Caragana korshinskii"
                     /mol_type="mRNA"
                     /db_xref="taxon:220689"
     CDS             <64..>1584
                     /note="Protein defline: and Seq1 [organism=Caragana
                     intermedia] Definition Line for Seq1"
                     /codon_start=1
                     /product="Glutamate decarboxylase"
                     /translation="MVLSKAASESDVSVHSTFASRYVRTSLPRFKMPEESIPKEAAYQ
                     IINDELMLDGNPRLNLASFVTTWMEPECDKLIMASINKNYVDMDEYPVTTELQNRCVN
                     MIAHLFNAPLEESEAAVGVGTVGSSEAIMLAGLAFKRKWQNRRKQEGKPYDKPNIVTG
                     ANVQVCWEKFARYFEVELKEVKLRDGYYVMDPEKAVELVDENTICVAAILGSTLNGEF
                     EDVKRLNDLLIEKNKETGWETPIHVDAASGGFIAPFLYPELEWDFRLPLVKSINVSGH
                     KYGLVYAGIGWVIWRSKVDLPDELIFHINYLGADQPTFTLNFSKGSSQVIAQYYQLIR
                     LGYEGYKNVMENCRDNMLVLKEGLEKTGRFDIVSKDNGVPLVAFTLKDHTHFDEFQIS
                     DFLRRFGWIVPAYTMPPDAQHVTVLRVVIREDFSRTLAERLVVDVEKALHELDSLPSR
                     VVVSSTSVTVNGEVVNNDGKVVAKKSALETQREITAVWKKFVLERKKLNDKMSGVC"
BASE COUNT      494 a    342 c    437 g    486 t
ORIGIN      
        1 acatggggag cacaatcaaa cacaccatcc atttctacct ctactgttct ttctctctcc
       61 accatggttc tctccaaggc cgcctccgag tccgacgtct ccgtccactc aacctttgct
      121 tctcgttatg tcaggacttc tcttcccagg ttcaagatgc cggaggagtc gataccgaag
      181 gaggcagcat accagataat aaacgatgaa ttgatgttgg atggaaatcc tagattgaat
      241 ctggcatcgt ttgtgaccac atggatggag ccagagtgtg acaaactcat catggcttcc
      301 attaacaaga actacgttga catggatgaa tatcctgtca ccactgagct ccagaatcgg
      361 tgtgttaaca tgatagctca tctttttaat gcaccgcttg aagaatctga ggctgcagtt
      421 ggtgttggca cggttggttc atcagaggct ataatgttag ctggattggc attcaaaagg
      481 aagtggcaga acagaagaaa acaagaggga aagccttatg acaaacctaa cattgtcact
      541 ggagccaacg tccaggtttg ctgggagaaa tttgcaaggt actttgaagt ggaattgaaa
      601 gaagtaaagc tgcgtgatgg atattatgta atggaccctg aaaaggccgt ggaattggtg
      661 gatgaaaata ctatctgtgt tgctgctatc cttggttcca cactaaatgg agagtttgaa
      721 gatgtcaaac gcttaaatga tctcctaatt gaaaagaata aggaaactgg atgggaaact
      781 cctatacatg tggatgcagc tagtggtggc ttcattgccc catttttata tccagagctt
      841 gagtgggact tccgcttacc actagtgaag agcatcaacg ttagtggtca caagtacggt
      901 cttgtctatg ctggaatcgg ttgggttatc tggagaagca aggtggacct tcctgatgaa
      961 ctcatcttcc atatcaacta tctcggagct gaccaaccca cctttaccct taacttctcc
     1021 aaaggttcta gccaagtcat tgcacaatac taccaactaa ttcgccttgg ttatgagggg
     1081 tacaaaaatg tgatggaaaa ttgcagagac aacatgctag tactaaaaga gggactcgag
     1141 aaaacggggc gttttgacat tgtgtcaaaa gacaatggtg taccattggt ggccttcaca
     1201 ttgaaggacc acacacactt tgatgaattc caaatctctg attttttgag gcgctttggg
     1261 tggatagtgc cagcatacac catgcctcca gatgctcaac acgtgacggt gctacgtgtc
     1321 gtcatcaggg aggacttctc aaggaccctt gcggagcgtc ttgtggttga tgttgagaaa
     1381 gcgttgcatg agcttgattc gcttccatct agggtggtgg taagcagcac cagtgttaca
     1441 gttaatggag aagttgtgaa caacgatggt aaagtggttg ctaaaaagag tgctttggag
     1501 actcaaaggg aaatcactgc ggtttggaag aagtttgtgt tggagaggaa gaagctgaat
     1561 gataagatga gtggtgtttg ttagagtaag ctttggaatg gaacaagaaa aaaggcgtgt
     1621 tgtgtctcta tatcggcatt aatagctttt tatttgattt aggcactaag tacattttat
     1681 tgagtcaagc catttctttg cttctcttgt tgaatgatct caggggcaag aaaaaaaaca
     1741 tatcgtgttt tcgtggtcg
//
LOCUS       CiGAD2                  1678 bp    mRNA    linear   PLN 25-JAN-2016
DEFINITION  and Seq2 Definition Line for Seq2.
ACCESSION   CiGAD2
VERSION
KEYWORDS    .
SOURCE      Caragana korshinskii
  ORGANISM  Caragana korshinskii
            Eukaryota; Viridiplantae; Streptophyta; Embryophyta; Tracheophyta;
            Spermatophyta; Magnoliophyta; eudicotyledons; Gunneridae;
            Pentapetalae; rosids; fabids; Fabales; Fabaceae; Papilionoideae;
            Hedysareae; Caragana.
REFERENCE   1  (bases 1 to 1678)
  AUTHORS   Lingyu,Z. and Shengqing,S.
  TITLE     resubmission of grp 5375038
  JOURNAL   Unpublished
REFERENCE   2  (bases 1 to 1678)
  AUTHORS   Lingyu,Z. and Shengqing,S.
  TITLE     Direct Submission
  JOURNAL   Submitted (25-JAN-2016) Research Institute of Forestry, Chinese
            Academy of Forestry, Xiangshan road,Haidian district, Beijing,
            Beijing 100000, China
COMMENT     Bankit Comment: ALT EMAIL:jijing0401@sina.cn.
            Bankit Comment: TOTAL # OF SEQS:2.
            Bankit Comment: TOTAL # OF SETS:1.
            
            ##Assembly-Data-START##
            Assembly Method       :: DNAMAN v. Version 8.0
            Sequencing Technology :: Illumina
            ##Assembly-Data-END##
FEATURES             Location/Qualifiers
     source          1..1678
                     /organism="Caragana korshinskii"
                     /mol_type="mRNA"
                     /db_xref="taxon:220689"
     CDS             <61..>1560
                     /note="Protein defline: and Seq2 [organism=Caragana
                     intermedia] Definition Line for Seq2"
                     /codon_start=1
                     /product="Glutamate decarboxylase"
                     /translation="MVITSTVTHPDEHGQSLDCTFASRYMRESVPKFKMPEGSIPKDA
                     AYQIINDELMLDGKPRLNLASFVTTWMEPECDKLIMASLNKNYVDMDEYPVTTELQNR
                     CVNIIAHLFHAPIGESEVAVGVGTVGSSEAIMLAGLAFKRRWQTKRKSEGKPYDKPNI
                     VTGANVQVCWEKFARYFEVELKEVKLTEGYYVMDPLKAVEMVDENTICVAAILGSTLT
                     GEFEDVKLLNELLTKKNKETGWDTPIHVDAASGGFVAPFLYPELEWDFRLPLVKSINV
                     SGHKYGLVYPGVGWVVWRSKADLPDDLVFHINYLGSDQPTFTLNFSKGSSQIIAQYYQ
                     FIRLGFEGYKHIMENCLENTRILKEGIEKTGRFNIVSKDIGVPLVAFSLKDSSQHTVF
                     EIADQLRRFGWIIPAYTMPADAQHITVLRVVIREDFSCGLAERLVSDIDKVVQLLDTL
                     PSPLSTKSVHVTAIPSETGEKVEKSITETQAEIAKYWKRLVEGKRVGTC"
BASE COUNT      483 a    304 c    414 g    477 t
ORIGIN      
        1 ggggcagcac aaccaaacac accatccatt tctaccccta ctgttctttc tctctccacc
       61 atggtgatca catccacagt cacacaccct gacgaacatg gacagagctt agactgtact
      121 ttcgcttcca gatatatgcg tgaatctgtt ccaaagttta agatgccaga ggggtccata
      181 ccaaaggatg cagcatatca gataataaac gatgagttga tgttggatgg gaaaccaagg
      241 ctcaacttgg cttcatttgt gaccacttgg atggagcctg agtgtgataa actcatcatg
      301 gcttcactta acaagaacta tgttgacatg gatgagtacc ctgtcaccac tgagcttcag
      361 aaccggtgtg ttaatataat agcacatcta ttccatgctc ctattggtga aagtgaggtt
      421 gcagtaggtg tgggaactgt ggggtcatca gaggcaataa tgttagctgg tttagctttt
      481 aaaaggagat ggcagacaaa gagaaaatca gaaggcaaac catatgataa gcccaacata
      541 gttactgggg ctaatgtgca ggtttgttgg gaaaaatttg ctaggtactt tgaggttgag
      601 ctcaaggaag tgaaactaac tgagggatac tatgtgatgg accctttgaa agcagttgaa
      661 atggtagatg agaacaccat ttgtgttgca gcaattttag ggtcaactct gactggagag
      721 tttgaggatg tgaagcttct taatgaactt cttactaaaa aaaacaagga gacagggtgg
      781 gataccccaa ttcatgtaga tgctgcaagt ggggggtttg ttgccccatt tctctaccct
      841 gagctagagt gggattttcg tttgccgttg gtgaagagca tcaatgttag tggtcacaag
      901 tatggtcttg tctatcctgg tgttggttgg gttgtctgga ggagtaaagc tgacttgccg
      961 gatgatcttg ttttccacat aaattatctt ggatctgatc agccaacttt cacattgaat
     1021 ttctccaaag gatctagtca aattattgct caatattacc aatttatacg gcttggcttc
     1081 gagggctata aacatatcat ggaaaattgc ttggagaata caagaattct aaaggaagga
     1141 attgagaaaa caggaaggtt caacattgtc tccaaggaca taggggtgcc acttgtagcc
     1201 ttctctttga aagacagtag tcaacacaca gtgtttgaga tagcagacca actgagaaga
     1261 tttgggtgga taattccggc ctatacaatg ccggcagatg cacaacacat cactgttctc
     1321 cgcgtggtga ttagggagga tttcagttgc ggcttggctg agagacttgt ttctgacata
     1381 gataaagttg tgcagctctt ggacacactt ccaagccctc tctccacaaa aagtgtccat
     1441 gtcacagcta tccccagtga gacaggtgag aaagttgaga agagtataac agagactcaa
     1501 gcagagattg caaagtactg gaagagactt gtggagggca agagagttgg aacatgctaa
     1561 gcttaccaaa tctttgcagt cacttaatgt gtgtaaggat tttttgtttt ttttttgttt
     1621 gtggtgctgg attgtttttt ttgtgtgata aataataaat gatgtgtgta aggattgc
//
