# Supplementary material for: Identification of two CiGADs from Caragana intermedia and their transcriptional responses to abiotic stresses and exogenous abscisic acid
Source: PeerJ. 2017 Jun 14;5:e3439. doi: 10.7717/peerj.3439 (PMC5473354; doi:10.7717/peerj.3439)
Supplement: Supplemental Information 3 [file peerj-05-3439-s007.txt]

Probe sequence for CiGAD1 in Southern blot
ctacaacaaacccaatttacgtgcactttctatatcctaaccttgtgtgagtgagtaactaaaaacatcccccgtttttgctaacatgcaccctcttttcggaagtttatctgcgaaggtgaatcattttgccgttcaaaagtttatttycagacaaactatgccgtccgaaaagagggtgcatgttagaaaaaatgagggtgtctttaattattccctaaccttattagtttaaacacgagcatactcatttttttcacaatactatgcaatgcaggttctagccaagtcattgcacaatactaccaactaattcgccttggttatgaggtattaagcccaaccaaacacacccttttgcacactcatcattttgcttgtaaaacacatataaactaaatgctttactaatatctttgcattaaatttgattgcaggggtacaaaaatgtgatggaaaattgcagagacaacatgctagtactaaaagagggactcgagaaaacggggcgttttgacattgtgtcaaaagacaatggtgtaccattggtggccttcacattgaaggaccacacacactttgatgaattccaaatctctgattttttgaggcgctttgggtgratagtgccagcatacaccatgcctccagatgctcaacacgtgacggtgctacgtgtcgtcatcagggaggacttctcaaggacccttgcggagcgtcttgtggttga

Probe sequence for CiGAD2 in Southern blot
ggaccctttgaaagcagttgaaatggtagatgagaacaccatttgtgttgcagcaattttagggtcaactctgactggagagtttgaggatgtgaagcttcttaatgaacttcttactaaaaaaaacaaggagacagggtgggataccccaattcatgtagatgctgcaagtggggggtttgttgccccatttctctaccctgagctagagtgggattttcgtttgccgttggtgaagagcatcaatgttagtggtcacaagtatggtcttgtctatcctggtgttggttgggttgtctggaggagtaaagctgacttgccggatgatcttgttttccacataaattatcttggatctgatcagccaactttcacattgaatttctccaaaggtaatatataagttgaaatatttttgtatctgcgtgctcttcaggtgttgttagtctatgtcttatcatcaaagtattcagttcagaatgcaattaaaggttttgaatccaaaaaaccttttttaaggagcagcaactctcttatctgagcttagagtgttatgcctgattgaataatccctcctgcttgga
